# Supplementary material for: Growth Profiles of Children and Adolescents Living with and without Perinatal HIV Infection in Southern Africa: A Secondary Analysis of Cohort Data
Source: Nutrients. 2023 Oct 28;15(21):4589. doi: 10.3390/nu15214589 (PMC10650589; doi:10.3390/nu15214589)
Supplement: Supplementary file 1 [file nutrients-15-04589-s001.zip]

Archive with 1 entries (1 files):
- nutrients-2633090-supplementary.pdf
